# Supplementary material for: Fuzhengjiedu San inhibits porcine reproductive and respiratory syndrome virus by activating the PI3K/AKT pathway
Source: PLoS One. 2024 May 6;19(5):e0283728. doi: 10.1371/journal.pone.0283728 (PMC11073700; doi:10.1371/journal.pone.0283728)
Supplement: S1 Data — (ZIP) [file pone.0283728.s001.zip]

Archive with 28 entries (19 files):
- WB╘¡═╝/
- WB╘¡═╝/Bax/
- WB╘¡═╝/Bax/BAX.tif
- WB╘¡═╝/Bax/a┬-Actin.tif
- WB╘¡═╝/Bcl-2╥⌐╬∩╫Θ/
- WB╘¡═╝/Bcl-2╥⌐╬∩╫Θ/bcl-2.tif
- WB╘¡═╝/Bcl-2╥⌐╬∩╫Θ/a┬-Actin.tif
- WB╘¡═╝/IKB/
- WB╘¡═╝/IKB/IKB+a┬-Actin.tif
- WB╘¡═╝/IKB/P-IKB+a┬-Actin.tif
- WB╘¡═╝/N╥⌐╬∩╝┴┴┐╫Θ/
- WB╘¡═╝/N╥⌐╬∩╝┴┴┐╫Θ/N╡░░╫.tif
- WB╘¡═╝/N╥⌐╬∩╝┴┴┐╫Θ/a┬-Actin.tif
- WB╘¡═╝/N╡░░╫╩▒╝Σ╥└└╡╫Θ/
- WB╘¡═╝/N╡░░╫╩▒╝Σ╥└└╡╫Θ/N╡░░╫╩▒╝Σ╥└└╡╫Θ.tif
- WB╘¡═╝/N╡░░╫╩▒╝Σ╥└└╡╫Θ/a┬-Actin.tif
- WB╘¡═╝/P-P65╥⌐╬∩╝┴┴┐╫Θ/
- WB╘¡═╝/P-P65╥⌐╬∩╝┴┴┐╫Θ/P-p65.tif
- WB╘¡═╝/P-P65╥⌐╬∩╝┴┴┐╫Θ/p65.tif
- WB╘¡═╝/P-P65╥⌐╬∩╝┴┴┐╫Θ/a┬-Actin.tif
- WB╘¡═╝/TLR4/
- WB╘¡═╝/TLR4/TLR4.tif
- WB╘¡═╝/TLR4/a┬-Actin.tif
- WB╘¡═╝/jnk╥⌐╬∩╝┴┴┐╫Θ/
- WB╘¡═╝/jnk╥⌐╬∩╝┴┴┐╫Θ/JNK a┬-Actin.tif
- WB╘¡═╝/jnk╥⌐╬∩╝┴┴┐╫Θ/JNK.tif
- WB╘¡═╝/jnk╥⌐╬∩╝┴┴┐╫Θ/P-JNK a┬-Actin.jpg
- WB╘¡═╝/jnk╥⌐╬∩╝┴┴┐╫Θ/P-JNK.jpg
